# Supplementary material for: Analysis of historical road accident data supporting autonomous vehicle control strategies
Source: PeerJ Comput Sci. 2021 Feb 23;7:e399. doi: 10.7717/peerj-cs.399 (PMC7959616; doi:10.7717/peerj-cs.399)
Supplement: Supplemental Information 3 [file peerj-cs-07-399-s003.cs]

using System;
using System.Collections.Generic;
using System.Linq;
using System.Text;
using System.Threading.Tasks;

namespace PeerJ
{
    class AutonomousVehicleArticleDBSCAN
    {
        double epsilon = 100;
        int minAccidentNum = 3;
        int county = 2;
        double probabilityLimit = 0.2;

        ReasonDetermination rd = new ReasonDetermination();

        List<double> population = new List<double>();
        Accidents[] allAccidents = new Accidents[] { new Accidents(), new Accidents() };
        List<BlackSpot>[] blackSpotCandidates = new List<BlackSpot>[] { new List<BlackSpot>(), new List<BlackSpot>() };
        List<BlackSpot>[] blackSpots = new List<BlackSpot>[] { new List<BlackSpot>(), new List<BlackSpot>() };

        public void RunMultipleTests()
        {
            StreamWriter swc = new StreamWriter(@"x:\Research\RoadSafety\data\test2\comparision.txt");
            swc.WriteLine("county\tepsilon\tminAccidentNum\tprobabilityLimit\tAccNumA\tAccNumB\tTR\tFA\tFB\tScore\tT1\tT1SA\tT2\tT3");
            swc.Close();

            int[] testCounties = new int[] { 8, 10 };
            foreach (int icounty in testCounties)
            {
                county = icounty;
                epsilon = 100;
                {
                    minAccidentNum = 5;
                    {
                        Console.Write("Candidates [" + county + "\t" + epsilon + "\t" + minAccidentNum + "]:");
                        //FindBlackSpotCandidatesSlidingWindow();
                        FindBlackSpotCandidatesDBSCAN();
                        Console.WriteLine(blackSpotCandidates[0].Count + "\t" + blackSpotCandidates[1].Count);

                        double[] probabilityLimits = new double[] { 0.05 };
                        foreach (double iprobabilityLimit in probabilityLimits)
                        {
                            probabilityLimit = iprobabilityLimit;
                            Console.Write(" Black spots [" + county + "\t" + epsilon + "\t" + minAccidentNum + "\t" + probabilityLimit + "]:");
                            TestBlackSpots();
                            Console.Write(blackSpots[0].Count + "\t" + blackSpots[1].Count);

                            ClusterSetCompare csc = new ClusterSetCompare(allAccidents[0], allAccidents[1], blackSpots[0], blackSpots[1], 300, ScoreOfAccident);
                            File.WriteAllText(@"x:\Research\RoadSafety\data\test2\compare-" + Prefix + ".txt", csc.Log);
                            swc = new StreamWriter(@"x:\Research\RoadSafety\data\test2\comparision.txt", true);
                            swc.WriteLine(county + "\t" + epsilon + "\t" + minAccidentNum + "\t" + probabilityLimit + "\t" + csc.AccNumA + "\t" + csc.AccNumB + "\t" + csc.TR + "\t" + csc.FA + "\t" + csc.FB + "\t" + csc.Score + "\t" + csc.T1 + "\t" + csc.T1SA + "\t" + csc.T2 + "\t" + csc.T3);
                            swc.Close();
                            Console.WriteLine("\t" + csc.Score);
                        }
                    }
                }
            }
        }

        private void FindBlackSpotCandidatesDBSCAN()
        {
            sess.DBSCANBlackSpot.MinAccidentDens = 0.0001;
            sess.DBSCANBlackSpot.MinAccidentNum = minAccidentNum;
            sess.DBSCANBlackSpot.Epsilon = epsilon;
            sess.DBSCANBlackSpot.MinArea = 0;
            sess.DBSCANBlackSpot.Parameters.WeightDeadAccident = 1;
            sess.DBSCANBlackSpot.Parameters.WeightHardAccident = 1;
            sess.DBSCANBlackSpot.Parameters.WeightLightAccident = 1;
            sess.DBSCANBlackSpot.Parameters.WeightPropAccident = 1;

            for (int period = 0; period <= 1; period++)
            {
                LoadAccidentsForCounty(sess.DBSCANBlackSpot.Accidents, county, 2011 + period * 4, 2014 + period * 4, false, period == 0);
                Console.WriteLine("Full accident count[" + county + "," + period + "]=" + sess.DBSCANBlackSpot.Accidents.Count);

                allAccidents[period].Clear();
                foreach (Accident acc in sess.DBSCANBlackSpot.Accidents)
                    allAccidents[period].Add(acc);

                sess.DBSCANBlackSpot.ProcessBlackSpotSearch(true);
                blackSpotCandidates[period] = sess.DBSCANBlackSpot.SearchResults;
            }
        }

        private void FindBlackSpotCandidatesSlidingWindow()
        {
            sess.BlackSpot.MinAccidentDens = 0.01;
            sess.BlackSpot.MinAccidentNum = minAccidentNum;
            sess.BlackSpot.MinSectionLength = 250;
            sess.BlackSpot.Parameters.WeightDeadAccident = 1;
            sess.BlackSpot.Parameters.WeightHardAccident = 1;
            sess.BlackSpot.Parameters.WeightLightAccident = 1;
            sess.BlackSpot.Parameters.WeightPropAccident = 1;

            for (int period = 0; period <= 1; period++)
            {
                LoadAccidentsForCounty(sess.BlackSpot.Accidents, county, 2011 + period * 4, 2014 + period * 4, true);
                Console.WriteLine("Full accident count[" + county + "," + period + "]=" + sess.BlackSpot.Accidents.Count);
                allAccidents[period].Clear();
                foreach (Accident acc in sess.BlackSpot.Accidents)
                    allAccidents[period].Add(acc);

                sess.BlackSpot.ProcessBlackSpotSearch(true);
                blackSpotCandidates[period] = sess.BlackSpot.SearchResults;
            }
        }

        private void TestBlackSpots()
        {
            for (int period = 0; period <= 1; period++)
            {
                blackSpots[period].Clear();
                StreamWriter sw = new StreamWriter(@"x:\Research\RoadSafety\data\test2\bs-" + Prefix + "-" + period + ".txt");
                int bi = 0;
                foreach (BlackSpot bs in blackSpotCandidates[period])
                {
                    double probability = WelchTest(bs);
                    if (probability < probabilityLimit)
                    {
                        blackSpots[period].Add(bs);
                        sw.WriteLine("Blackspot " + (bi++) + " " + bs.DbScanArea + " " + probability);
                        PropertyDescriptor pdNature = OrbitApplication.Instance.GetDescriptor(PFC.FixedAccidentNature);
                        PropertyDescriptor pdWeather = OrbitApplication.Instance.GetDescriptor(PFC.FixedWeather);
                        PropertyDescriptor pdRoadQuality = OrbitApplication.Instance.GetDescriptor(PFC.FixedRoadQuality);
                        foreach (Accident acc in bs.GetAccidents())
                        {
                            float slipperyScore = rd.Evaluate(ReasonDetermination.ReasonType.Slippery, acc);
                            sw.WriteLine("  " + acc.Ident + "\t" + acc.RoadNumber + "\t" + acc.Position + "\t" + acc.Latitude + "\t" + acc.Longitude + "\t" + slipperyScore + "\t" + acc.RoadNumber + "\t" +
                                acc.Time + "\t" +
                                acc.Result + "\t" +
                                pdRoadQuality.CodeTable[acc[pdRoadQuality]] + "\t" +
                                pdWeather.CodeTable[acc[pdWeather]] + "\t" +
                                pdNature.CodeTable[acc[pdNature]]
                                );
                        }
                    }
                }
                sw.Close();
            }
        }

        private void LoadAllAccidents()
        {
            sess.DBSCANBlackSpot.Accidents.Filters.Clear();
            sess.DBSCANBlackSpot.Accidents.Load();
            Console.WriteLine("All accident count:" + sess.DBSCANBlackSpot.Accidents.Count);
        }

        private void LoadAccidentsForCounty(FilteredAccidents filteredAccidents, int county, int? yearFrom, int? yearTo, bool skip9600 = false, bool saveAsPopulation = false)
        {
            filteredAccidents.Filters.Clear();
            PropertyDescriptor pd = OrbitApplication.Instance.GetDescriptor(PFC.FixedCounty);
            PropertyFilter pf = new PropertyFilterXML(pd);
            pf.Relation = FilterRelation.equals;
            pf.AddValue(county);
            filteredAccidents.Filters.Clear();
            filteredAccidents.Filters.Add(pf);

            PropertyDescriptor pdYear = OrbitApplication.Instance.GetDescriptor(PFC.FixedAccidentDate);
            if (yearFrom != null)
            {
                PropertyFilter pfYear = new PropertyFilterXML(pdYear);
                pfYear.Relation = FilterRelation.greaterorequal;
                pfYear.AddValue(new DateTime((int)yearFrom, 1, 1));
                filteredAccidents.Filters.Add(pfYear);
            }
            if (yearTo != null)
            {
                PropertyFilter pfYear = new PropertyFilterXML(pdYear);
                pfYear.Relation = FilterRelation.lesserorequal;
                pfYear.AddValue(new DateTime((int)yearTo, 12, 31));
                filteredAccidents.Filters.Add(pfYear);
            }
            if (skip9600)
            {
                PropertyFilter pfNoBuiltup = new PropertyFilterXML(OrbitApplication.Instance.GetDescriptor(PFC.FixedRoadName));
                pfNoBuiltup.Relation = FilterRelation.notequals;
                pfNoBuiltup.AddValue("94000");
                filteredAccidents.Filters.Add(pfNoBuiltup);
            }

            filteredAccidents.Load();

            if (saveAsPopulation)
                population = ScoresOfAccidents(filteredAccidents);
        }

        public double WelchTest(BlackSpot blackSpot)
        {
            Sample p = new Sample(population);
            Sample bs = new Sample(ScoresOfAccidents(blackSpot.GetAccidents()));
            if (bs.Variance == 0)
                return StudentTest(blackSpot);
            TestResult tres = Sample.WelchTest(bs, p, TestType.RightTailed);
            return tres.Probability;
        }

        private List<double> ScoresOfAccidents(List<Accident> accidents)
        {
            List<double> result = new List<double>();
            foreach (Accident acc in accidents)
                result.Add(ScoreOfAccident(acc));
            return result;
        }

        private double ScoreOfAccident(Accident accident)
        {
            return rd.Evaluate(ReasonDetermination.ReasonType.Slippery, accident);
        }
    }

    public abstract class DerivedParameter
    {
        public abstract float Calculate(Accident acc);
    }

    public class DerivedSlipperyParameter : DerivedParameter
    {
        PropertyDescriptor naturePD = OrbitApplication.Instance.GetDescriptor(new Guid("00000000-0000-0000-0000-000000000043"));
        PropertyDescriptor roadSurfacePD = OrbitApplication.Instance.GetDescriptor(new Guid("00000000-0000-0000-0000-000000000115"));
        PropertyDescriptor weatherPD = OrbitApplication.Instance.GetDescriptor(new Guid("00000000-0000-0000-0000-000000000041"));

        public override float Calculate(Accident acc)
        {
            float score = 0;
            int nature = (int)acc[naturePD];
            if (nature == 31) score += 0.6f; // megcsúszás, farolás, felborulás az útpályán
            if (nature == 32) score += 0.2f; // pályaelhagyás, szilárd tárgynak ütközés nélkül
            if (nature == 33) score += 0.2f; //pályaelhagyás, szilárd tárgynak ütközés az útpályán kívül

            int roadSurface = (int)acc[roadSurfacePD];
            if (roadSurface == 2) score += 0.3f; // nedves
            if (roadSurface == 3) score += 0.5f; // havas, jeges
            if (roadSurface == 4) score += 0.8f; // olajos, csúszós
            if (roadSurface == 5) score += 0.2f; // egyéb szennyezett (sáros, hulladékos stb.)

            int weather = (int)acc[weatherPD];
            if (weather == 4) score += 0.2f; // esős
            if (weather == 5) score += 0.3f; // viharos, zivataros
            if (weather == 6) score += 0.4f; // havazás

            return score;
        }
    }

    public class ReasonDetermination
    {
        public enum ReasonType { Slippery };

        Dictionary<ReasonType, DerivedParameter> reasons = new Dictionary<ReasonType, DerivedParameter>()
        {
            {ReasonType.Slippery, new DerivedSlipperyParameter()}
        };

        public float Evaluate(ReasonType reason, List<Accident> accidents)
        {
            DerivedParameter dp = reasons[reason];

            float sumScore = 0;
            foreach (Accident acc in accidents)
            {
                sumScore += dp.Calculate(acc);
            }
            return sumScore;
        }
    }

    public class BlackSpotItem : IEOVPosition
    {
        PureGPSPosition position;
        Accident accident;
        DBScanParameters param;

        public Accident Accident
        {
            get { return accident; }
        }

        public BlackSpotItem(Accident accident, DBScanParameters param, WeightCalculationHandler weightCalculator)
        {
            this.accident = accident;
            this.param = param;
            this.selectedWeightCalculator = weightCalculator;
            position = new PureGPSPosition() { Latitude = accident.Latitude, Longitude = accident.Longitude };
        }

        public BlackSpotItem(int EOVX, int EOVY) // test
        {
            position = new PureGPSPosition() { EOVX = EOVX, EOVY = EOVY };
        }

        #region IEOVPosition Members

        public int EOVX
        {
            get { return position.EOVX; }
        }

        public int EOVY
        {
            get { return position.EOVY; }
        }

        #endregion

        public float Weight
        {
            get
            {
                return selectedWeightCalculator(param, accident);
            }
        }

        WeightCalculationHandler selectedWeightCalculator;

        public delegate float WeightCalculationHandler(DBScanParameters param, Accident accident);

        public static float WeightModeClassic(DBScanParameters param, Accident accident)
        {
            switch (accident.Result)
            {
                case AccidentResult.Dead:
                    return (float)param.IndicatorParameters.WeightDeadAccident;
                case AccidentResult.Hard:
                    return (float)param.IndicatorParameters.WeightHardAccident;
                case AccidentResult.Light:
                    return (float)param.IndicatorParameters.WeightLightAccident;
                case AccidentResult.Property:
                    return (float)param.IndicatorParameters.WeightPropAccident;
                default:
                    return 0;
            }
        }
    }

    public class DBScanParameters
    {
        public float GeoWindowSize { get; set; }
        public float GrowDistance { get; set; }
        public int MinimumCount { get; set; }
        public float MinimumDensity { get; set; }
        public float MinimumArea { get; set; }

        IndicatorParameters indicatorParameters;

        public IndicatorParameters IndicatorParameters
        {
            get { return indicatorParameters; }
            set { indicatorParameters = value; }
        }

        public DBScanParameters()
        {
            GeoWindowSize = 10000f; // default
        }
    }

    public class DBScanCluster : List<BlackSpotItem>
    {
        public DBScanCluster Clone()
        {
            DBScanCluster c = new DBScanCluster(param);
            c.AddRange(this);
            c.boundaryPoly = boundaryPoly.Clone();
            c.sumDistance = sumDistance;
            c.sumWeight = sumWeight;
            return c;
        }

        internal DBScanParameters param;
        internal BoundaryPolygon boundaryPoly = new BoundaryPolygon();
        float sumDistance = 0;
        float sumWeight = 0;

        public DBScanCluster(DBScanParameters param)
            : base()
        {
            this.param = param;
        }

        internal float Distance(BlackSpotItem acc)
        {
            return this.Min(x => DBScan.Distance(x, acc));
        }

        internal float DistanceSq(BlackSpotItem acc)
        {
            return this.Min(x => DBScan.DistanceSq(x, acc));
        }

        internal float Distance(DBScanCluster clu)
        {
            return clu.Min(y => this.Min(x => DBScan.Distance(x, y)));
        }

        public new void Add(BlackSpotItem acc)
        {
            if (this.Count != 0)
            {
                float dist = Distance(acc);
                sumDistance += dist;
            }

            base.Add(acc);
            boundaryPoly.Add(acc);
        }

        public float ExpectedScore(BlackSpotItem acc)
        {
            float accDist = Distance(acc);
            if (accDist > param.GrowDistance) return 0;

            float accDens;

            float expectedArea = boundaryPoly.ExpectedArea(acc) / 1000000;
            if (expectedArea > 0)
            {
                accDens = (sumWeight + acc.Weight) / expectedArea;
            }
            else
            {
                accDens = (sumWeight + acc.Weight) / (sumDistance + accDist) * 1000;
            }

            return accDens < param.MinimumDensity ? 0 : accDens;
        }

        public bool Acceptable
        {
            get
            {
                return this.Count >= param.MinimumCount && this.Score >= param.MinimumDensity;
            }
        }

        public float Score
        {
            get
            {
                float size = boundaryPoly.Area;
                if (size <= 0) size = sumDistance;

                return this.Sum(x => x.Weight) / Math.Max(param.MinimumArea, size);
            }
        }

        public bool IsOverlapping(DBScanCluster other)
        {
            foreach (BlackSpotItem bi in this)
                if (other.Contains(bi)) return true;
            return false;
        }
    }

    public class DBScan
    {
        public int ValidAccidentCount { get; set; }
        List<BlackSpotItem> accidents;
        DBScanParameters param;
        float windowLeft; float windowTop; float windowWidth; float windowHeight;
        List<BlackSpotItem>[,] GW;

        public static float Distance(BlackSpotItem a1, BlackSpotItem a2)
        {
            return (float)PureGPSPosition.EOVDistance(a1, a2);
        }

        public static float DistanceSq(BlackSpotItem a1, BlackSpotItem a2)
        {
            return (float)PureGPSPosition.EOVDistanceSq(a1, a2);
        }

        int[] Windowpos(BlackSpotItem acc)
        {
            int[] result = new int[2];
            result[0] = (int)((acc.EOVY - windowLeft) / param.GeoWindowSize);
            result[1] = (int)((acc.EOVX - windowTop) / param.GeoWindowSize);
            return result;
        }

        public DBScan(Accidents accidentSet, DBScanParameters parameters)
        {
            this.param = parameters;
            this.accidents = new List<BlackSpotItem>();
            foreach (Accident acc in accidentSet)
            {
                if (PureGPSPosition.InHungary(new PureGPSPosition() { Longitude = acc.Longitude, Latitude = acc.Latitude }))
                {
                    this.accidents.Add(new BlackSpotItem(acc, param, BlackSpotItem.WeightModeClassic));
                }
            }

            ValidAccidentCount = accidents.Count;

            if (ValidAccidentCount > 0)
            {
                windowLeft = (float)accidents.Min(x => x.EOVY);
                windowTop = (float)accidents.Min(x => x.EOVX);
                windowWidth = (float)accidents.Max(x => x.EOVY) - windowLeft;
                windowHeight = (float)accidents.Max(x => x.EOVX) - windowTop;

                int xsize = (int)(windowWidth / param.GeoWindowSize + 1);
                int ysize = (int)(windowHeight / param.GeoWindowSize + 1);

                GW = new List<BlackSpotItem>[xsize, ysize];

                foreach (BlackSpotItem acc in accidents)
                {
                    int[] pos = Windowpos(acc);
                    if (GW[pos[0], pos[1]] == null) GW[pos[0], pos[1]] = new List<BlackSpotItem>();
                    GW[pos[0], pos[1]].Add(acc);

                }
            }
        }

        List<BlackSpotItem> neighbours;
        List<int[]> loadedNeightbours;

        void CollectNeighbours(BlackSpotItem acc)
        {
            int[] swi = Windowpos(acc);
            for (int x = Math.Max(0, swi[0] - 1); x <= Math.Min(GW.GetLength(0) - 1, swi[0] + 1); x++)
                for (int y = Math.Max(0, swi[1] - 1); y <= Math.Min(GW.GetLength(1) - 1, swi[1] + 1); y++)
                    if (GW[x, y] != null && !loadedNeightbours.Exists(r => r[0] == x && r[1] == y))
                    {
                        loadedNeightbours.Add(new int[] { x, y });
                        foreach (BlackSpotItem acr in GW[x, y])
                        {
                            if (acr != acc)
                                neighbours.Add(acr);
                        }
                    }
        }

        DBScanCluster StartGrowing(BlackSpotItem first)
        {
            neighbours = new List<BlackSpotItem>();
            loadedNeightbours = new List<int[]>();

            DBScanCluster cluster = new DBScanCluster(param);
            cluster.Add(first);
            CollectNeighbours(first);

            DBScanCluster acceptableClone = null;
            BlackSpotItem bestAcc = null;
            do
            {
                // Search by area
                bestAcc = null;
                float bestAccScore = 0;
                foreach (BlackSpotItem acc in neighbours)
                {
                    float expScore = cluster.ExpectedScore(acc);
                    if (expScore > bestAccScore)
                    {
                        bestAcc = acc;
                        bestAccScore = expScore;
                    }
                }

                if (bestAcc != null)
                {
                    cluster.Add(bestAcc);
                    if (cluster.Acceptable)
                        acceptableClone = cluster.Clone();

                    neighbours.Remove(bestAcc);
                    CollectNeighbours(bestAcc);
                }
            } while (bestAcc != null);

            if (acceptableClone != null)
            {
                acceptableClone.boundaryPoly.ReCalculateArea();
                return acceptableClone;
            }
            else
                return null;
        }

        void RemoveOverlappingClusters(List<DBScanCluster> clusters)
        {
            clusters.Sort(delegate (DBScanCluster a, DBScanCluster b) { return -a.Score.CompareTo(b.Score); });
            int i = 1;
            while (i < clusters.Count)
            {
                int j = 0;
                while (j < i && !clusters[i].IsOverlapping(clusters[j])) j++;

                if (j < i)
                    clusters.RemoveAt(i);
                else
                    i++;
            }
        }

        public List<DBScanCluster> Scan()
        {
            List<DBScanCluster> result = new List<DBScanCluster>();

            foreach (BlackSpotItem acc in accidents)
            {
                DBScanCluster res = StartGrowing(acc);
                if (res != null) result.Add(res);
            }

            RemoveOverlappingClusters(result);

            return result;
        }

        public List<BlackSpot> GetBlackSpotList(IUser owner)
        {
            List<BlackSpot> result = new List<BlackSpot>();
            List<DBScanCluster> list = Scan();
            foreach (DBScanCluster cluster in list)
            {
                BlackSpot bs = (BlackSpot)Orbit.Service.OrbitApplication.Instance.BlackSpots.CreateNewBlackSpot(owner); //TODO: castolas nem kellene
                bs.BoundingPolygon = cluster.boundaryPoly;
                bs.UsedMethod = BlackSpotMethodType.DBSCAN;
                bs.IndicatorParameters = param.IndicatorParameters;
                foreach (BlackSpotItem ci in cluster)
                {
                    bs.AddAccident(ci.Accident);
                }
                bs.AreaDensity = Math.Round(cluster.Score, 6);
                bs.DbScanArea = cluster.boundaryPoly.Area;
                bs.DbScanCorrectedArea = Math.Max(cluster.param.MinimumArea, cluster.boundaryPoly.Area);
                result.Add(bs);
            }
            return result;
        }
    }

    public class DBScanBlackSpotSearch
    {
        public int ValidAccidentCount { get; set; }

        IUser user;

        public IUser User
        {
            get { return user; }
            set { user = value; }
        }

        DBScanParameters parameters;

        DBScan dbscan;
        public DBScanBlackSpotSearch(Accidents accidentSet, DBScanParameters parameters)
        {
            this.parameters = parameters;
            dbscan = new DBScan(accidentSet, parameters);
            ValidAccidentCount = dbscan.ValidAccidentCount;
        }

        public List<BlackSpot> SearchBlackSpots()
        {
            return dbscan.GetBlackSpotList(user);
        }
    }
}
